# Supplementary material for: Responses of Symbiodiniaceae Shuffling and Microbial Community Assembly in Thermally Stressed Acropora hyacinthus
Source: Front Microbiol. 2022 Apr 1;13:832081. doi: 10.3389/fmicb.2022.832081 (PMC9010789; doi:10.3389/fmicb.2022.832081)
Supplement: Supplementary Table 1 — Specific growth rate of corals in elevated temperature. [file Table_1.xlsx]

## Sheet: Table S1
specific growth rate	A	B	C	D	E	F
T26	0.0155271	0.00775517	0.00972885	0.0120315	0.00960684	0.00735748
T28	0.00628792	0.00294577	0.00357149	0.0109052	0.00980518	0.0071043
T30	0.00460532	0.00143238	0.00345298	0.0103431	0.0080754	0.00711107
T31	0.000610315	0.00489457	0.00676121	0.00628831	0.00250787	0.00332648
T32	0.00138613	0.00377874	0.00543544	0.00599489	0.00346502	0.0034126
T33	-0.000208776	0	8.05e-05	-0.000147362	-5.9e-05	-0.000127165
